# Supplementary material for: Performance evaluation of e-commerce firms in China: Using three-stage data envelopment analysis and the Malmquist productivity index
Source: PLoS One. 2021 Aug 11;16(8):e0255851. doi: 10.1371/journal.pone.0255851 (PMC8357152; doi:10.1371/journal.pone.0255851)
Supplement: S1 Dataset — (XLSX) [file pone.0255851.s001.xlsx]

## Sheet: 2015-2019 firms data set
2019年中国电商上市公司市值排行榜
					2019					2018					2017					2016					2015
No.	companies name	Area	Industy	Type	OperatingRevenue	Net Profits	number of employees	Total Assets	Operating Cost	OperatingRevenue	Net Profits	number of employees	Total Assets	Operating Cost	Operating Revenue	Net Profits	number of employees	Total Assets	Operating Cost	Operating Revenue	Net Profits	number of employees	Total Assets	Operating Cost	Operating Revenue	Net Profits	number of employees	Total Assets	Operating Cost
1	Alibaba	retail	Comprehensive	B2C	3953.97	1400.2	117600	13195	2833.46	2833.46	568.55	117600	9179.43	1513.19	1883.34	547.71	117600	7114.32	745.4	1196.94	313.74	117600	4908.66	439.93	769.59	659.75	117600	3646.71	247.93
2	Jingdong			B2C	5768.88	118.9	220000	2597.24	4924.67	4620.2	28.01	220000	2091.65	3960.66	3623.32	1171.8	220000	1840.55	3115.17	2582.9	34.14	220000	1603.74	2229.35	1810.42	91.18	220000	850.15	1589.6
3	Pinduoduo			B2C	301.42	69.68	5828	760.57	63.39	131.2	102.17	5828	431.82	29.05	17.44	5.25	5828	213.46	7.23	0.37	2.08	5828	133.14	0.54	5.05	2.92	5828	17.71	5.78
4	Xiaomi Group		3C	B2C	2058.39	101.03	18170	1836.29	1772.85	1749.15	134.78	18170	1473.91	1527.23	1146.25	438.26	18170	898.7	994.71	684.34	5.53	18170	507.66	611.85	668.11	75.81	18170	391.37	641.11
5	Sunning		Comprehensive	B2C	2692.29	93.2	42196	2368.55	2301.17	2449.57	126.43	42196	1994.67	2082.17	1879.28	40.5	42196	1572.77	1614.32	1485.85	4.93	42196	1371.67	1272.48	1355.48	7.58	42196	880.76	1159.81
6	Vipshop			B2C	887.21	39.86	20442	485.83	723.14	815.1	21.33	20442	435.63	674.55	711.72	18.92	20442	379.83	566.18	552.82	19.93	20442	250.94	429.95	394.1	15.09	20442	200.36	303.07
7	Nanji		Clothing	B2C	39.07	12.06	646	54.85	24.03	33.53	8.87	646	45.49	21.97	9.86	5.36	646	38.21	2.95	5.21	3.03	646	20.47	0.67	3.89	1.72	646	13.73	1.07
8	Three squirrels		Food	B2C	101.73	2.39	4096	48.42	73.45	70.01	3.04	4096	30.96	50.23	55.54	3.02	4096	21.82	39.48	44.23	0.13	4096	21.32	30.87	20.43	10.77	4096	10.77	14.93
9	Lexin		Finance	B2C	105.91	22.95	3227	192.36	56.09	74.19	19.77	3227	124.71	45.85	53.9	2.4	3227	147.3	42.62	42.03	1.18	3227	87.2	37.37	24.91	3.1	3227	38.17	25.97
10	Baozun		Service	B2C	72.78	2.82	5979	70.97	27.74	53.93	2.7	5979	40.16	20.35	42.49	2.09	5979	29.79	19.17	33.9	0.85	5979	23.68	19.22	25.98	0.23	5979	18.89	17.36
11	Onechance			B2C	14.51	2.19	1017	14.22	8.26	10.13	1.63	1017	5.03	5.81	7.04	1.38	1017	3.53	3.74	5.07	0.47	1017	2.33	2.99	2.62	0.17	1017	1.38	1.69
12	Gome		Comprehensive	B2C	594.83	29.69	34001	718.72	503.72	643.56	54.94	34001	607.42	546.17	715.75	11.28	34001	632.24	605.2	766.95	0.54	34001	618.02	323.89	645.95	9.36	34001	415.88	550.82
13	Qudian		Finance	B2C	88.4	32.64	947	183.62	9.02	76.92	24.91	947	162.53	27.35	47.75	21.64	947	193.8	8.81	14.43	5.77	947	71.18	2.68	2.35	2.33	947	26.76	1.48
14	Bear		Home Appliances	B2C	26.88	2.68	3377	25.32	17.67	20.41	1.86	3377	10.59	13.78	16.47	1.47	3377	7.29	11.01	10.54	0.72	3377	4.32	6.99	7.25	0.72	3377	2.66	4.74
15	Zhidemai		Shopping Guide	B2C	6.62	1.19	968	10.39	1.88	5.08	0.96	968	5.18	1.34	3.67	0.86	968	3.36	0.59	2.01	0.35	968	2.21	0.34	0.97	0.19	968	1.7	0.13
16	Yunji		Membership	B2C	84.94	0.48	1334	37.17	70.48	54.4	0.06	1334	35.55	44.82	22.02	0.82	1334	39.19	18.67	64.23	1.06	1334	16.73	51.73	12.84	0.25	1334	5.41	9.69
17	Weimob		Service	B2C	14.37	3.11	3941	33.04	6.4	8.65	10.91	3941	10.81	3.47	5.34	0.03	3941	4.67	1.9	1.89	0.81	3941	3.01	0.22	1.14	0.89	3941	0.99	0.16
18	Youzan			B2C	11.71	9.16	3423	104.99	5.63	5.86	7.26	3423	66.84	3.88	2.08	1.35	3423	13.92	1.82	0.25	2.29	3423	10.81	0.56	0.97	1.61	3423	11.81	0.71
19	Ellassay		Clothing	B2C	26.13	4.08	3960	34.48	8.92	24.36	4.39	3960	36.61	7.74	20.53	3.55	3960	35.66	6.4	11.32	2.22	3960	25.69	3.51	8.35	1.6	3960	18.65	2.71
20	Ruhnn		Internet Celebrity	B2C	3.05	0.064	907	6.86	1.49	4.46	0.25	907	7.53	2.29	0.78	0.0043	907	2.46	0.44	0.03	0.013	907	0.065	0.023	0.02	0.014	907	0.072	0.025
21	Yujiahui		Boutique	B2C	24.12	0.25	1622	18.43	11.81	22.45	1.28	1622	19.03	10.85	16.46	1.58	1622	8.57	7.8	11.71	0.73	1622	6.94	5.48	7.69	0.53	1622	4.89	3.45
22	111.com		Medicine	B2C	39.52	5.02	1932	16.1	37.87	3.3	0.42	1932	16.94	2.89	9.59	2.49	1932	10.73	8.69	4.35	1.23	1932	7.63	3.92	8.74	3.63	1932	9.42	7.96
23	Babytree		Infant & Mon	B2C	3.57	4.94	720	30.54	1.34	7.6	5.26	720	36.61	1.61	7.3	9.11	720	11.97	2.69	5.1	9.35	720	38.89	2.39	2	2.86	720	10.13	0.91
24	Secoo		Fashion	B2C	5.97	20.82	909	47.62	2.35	7.16	3.45	909	43.42	2.53	7.32	5.84	909	35.57	2.42	2.53	1.71	909	35.78	0.81	10.66	9.39	909	46.84	3.78
25	Jumei			B2C	42.89	1.18	3005	51.42	31.98	24.39	6.73	3005	57.09	17.99	58.17	0.37	3005	49.67	45.27	62.77	1.5	3005	47.46	45.25	73.43	1.35	3005	49.92	52.26
26	Secoo		Luxury	B2C	68.46	1.62	1010	49.97	56.49	53.88	1.56	1010	37.92	44.28	37.4	1.33	1010	23.38	31.28	25.94	0.45	1010	10.46	21.94	17.43	2.22	1010	9.83	15.26
27	Tuanche		Motormobile	B2C	6.45	2.51	799	5.67	1.87	6.51	0.79	799	7.26	1.83	2.81	0.91	799	2.6	0.86	0.91	0.58	799	1.13	0.28	1.17	0.87	799	0.49	0.18
28	Shanghai Ganglian	Industry	Steel	B2B	1225.72	3.28	2720	108.04	1216.71	960.55	2.15	2720	96.66	953.54	736.97	0.67	2720	102.14	732.52	412.79	0.3	2720	57.64	409.73	213.57	4.48	2720	18.71	215
29	GlobalTop	Cross border e-commerce	Comprehensive	B2B	178.74	27.08	6756	105.11	116.97	215.34	6.13	5224	122.96	207.9	140.18	7.67	5224	86.01	130.83	85.37	4.28	5224	71.08	44.1	39.61	1.66	5224	31.22	17.58
30	United Information	Industry		B2B	71.98	1.87	701	22.29	67.44	36.74	1.08	701	8.4	33.69	20	0.62	701	6.21	18	9.09	0.24	701	4.5	7.88	2.03	0.12	701	1.17	1.05
31	Lianluo Interactive	Cross border e-commerce		B2B	124.68	33.71	2147	88.85	104.98	139.89	9.78	2147	139.92	161.62	123.45	0.594	2147	151.83	125.74	12.01	3.55	2147	81.57	6.4	6.76	3.21	2147	18.58	1.93
32	Zall Smart	Industry	Comprehensive B2B	B2B	728.99	0.58	1887	614.89	716.74	561.16	12.74	1887	530.81	545.56	222.49	23.56	1887	473.44	212.37	12.13	20.57	1887	297.48	8.52	10.29	20.46	1887	237.7	7.58
33	Tianze Information	Cross border e-commerce	Export	B2B	38.67	0.488	2903	54.19	19.75	8.96	0.153	2903	26.6	8.99	9.95	0.983	2903	29.14	9.38	7.24	0.91	2903	24.52	4.25	2.95	0.009	2903	10.05	1.69
34	Guanfu	Industry	Plastify	B2B	159.36	6.7	945	82	150.29	142.93	27.66	945	76.69	135.45	97.35	2.78	945	82.11	90.95	8.87	2.48	945	71.2	6	13.16	1.91	945	48.72	9.93
35	Netsun		Comprehensive B2B	B2B	3.71	0.411	670	15.95	2.41	4.27	0.377	670	14.97	3.84	3.62	0.207	670	12.95	3.35	3.24	0.12	670	11.89	2.28	1.76	0.18	670	5.92	0.63
36	Focus			B2B	10.1	1.49	2060	29.01	2.34	9	0.538	2060	25.38	8.81	12.23	0.709	2060	25.61	11.74	6.85	1.08	2060	25.61	2.62	4.95	1.55	2060	25.45	2
37	Huading	Cross border e-commerce	Export	B2B	85.65	13.04	4769	77.69	60.37	66.03	2.79	4769	96.46	63.86	28.34	1.05	4769	48.14	27.54	21.43	0.8	4769	44.36	18.74	15.92	1	4769	42.56	14.72
38	Molbase	Industry	Plastify	B2B	91.45	1.33	482	4.93	90.79	90.53	2.55	482	3.81	89.73	60.84	0.88	482	3.72	60.37	42.02	1.08	482	3.81	41.52	32.06	1.14	482	3.71	31.8
39	Guangbo	Cross border e-commerce	Export	B2B	21.65	0.1201	2395	19.08	18.15	20.48	6.78	2395	20.61	27.19	23.78	1.1	2395	26.53	24.18	16.43	1.17	2395	26.17	12.99	14.57	0.83	2395	21.49	11.59
40	HC Group	Industry	Comprehensive B2B	B2B	148.33	4.6	2043	84.26	139.04	105.83	2.77	2043	87.68	93.16	37.02	3.17	2043	73.35	23.98	19.58	3.01	2043	62.52	7.06	9.16	0.23	2043	56.87	0.96
41	Cogobuy		components and parts	B2B	58.54	1.45	478	54.32	52.89	55.35	2.98	478	59.74	51.08	96.14	3.01	478	55.41	88.43	129.33	5.1	478	86.4	118.7	94.53	3.66	478	49.67	86.89
42	Europol		Comprehensive B2B	B2B	1.84	0.53	209	6.71	1.57	48.89	41.66	209	8.42	46.83	69.22	2.38	209	36.09	64.24	30.88	2.61	209	31.21	25.96	17.68	1.7	209	28.04	14.62
43	LightIn TheBox	Cross border e-commerce	Export	B2B	17.25	0.0778	953	7.91	10.22	15.96	4.172	953	7.28	11.62	22.4	0.665	953	7.63	14.98	2.92	0.087	953	1.18	1.89	3.24	0.39	953	0.55	2.07
44	DX.COM			B2B	1.79	1.48	96	2.72	3.27	0.9	0.275	96	3.26	0.621	1.368	0.339	96	4.392	0.945	1.602	0.197	96	2.997	1.017	2.052	0.582	96	2.16	1.296
45	Meituan	Life Service	Service	O2O	975.29	22.36	54580	1320.13	652.08	652.27	1154.93	54580	1206.62	501.22	339.28	189.88	54580	836.34	217.08	129.88	57.95	54580	517.17	70.47	40.19	105.19	54580	428.9	12.4
46	Ctrip		Online Travel	O2O	356.66	69.98	44300	2001.69	73.72	309.65	10.96	44300	1858.3	63.24	267.96	21.74	44300	1622.4	46.78	192.45	16.24	44300	1444.14	47.3	108.98	23.99	44300	1188.43	30.43
47	Alibaba Health		Online Medicine	O2O	95.96	0.08	990	80.13	30.85	18.79	0.9	990	54.79	13.5	8.9	0.9	990	18.69	6.34	0.55	1.06	990	15.09	0.07	0.17	1.04	990	16.88	0.85
48	58.com		Life Information	O2O	148.96	84.45	21743	433.62	17.98	127.54	21.29	21743	318.31	14.38	98.42	13.98	21743	282.67	9.25	74.82	7.73	21743	253.26	7.07	44.2	16.49	21743	263.8	3.22
49	Luckin		Catering takeout	O2O	7.85	16.19	8485	80.29	5.32	7.85	9.5	8485	81.61	2.37	3.47	4.65	8485	29.01	0.85	0.11	1.32	8485	34.85	0.094	0.002	0.56	8485	3.37	0.008
50	Ping An Health Cloud		Online Medicine	O2O	50.65	7.47	2900	123.79	38.94	33.38	9.13	2900	123.74	24.26	18.68	10.02	2900	59.72	12.56	6.01	7.58	2900	41.88	3.48	2.79	3.24	2900	3.07	1.68
51	51job		Internet Recruitment	O2O	40	5.26	8650	142.9	12.22	37.82	12.44	8650	122.38	10.81	28.81	3.73	8650	100.24	7.96	23.28	5.65	8650	77.36	6.63	20.55	6.18	8650	64.22	5.7
52	Genshuixue		Online Education	O2O	3.97	0.197	6435	26.24	1.43	2.15	0.033	6435	21.81	0.85	1.16	0.04	6435	4.74	0.47	0.47	0.036	6435	3.38	0.21	0.98	0.87	6435	1.03	0.25
53	Alibaba Picture		Internet Film and TV	O2O	15.01	3.96	1134	168.5	6.03	15.32	1.54	1134	162.61	7.39	23.66	10.52	1134	166.54	6.1	9.05	9.76	1134	195.63	7.19	2.64	4.66	1134	166.94	2.89
54	Tongcheng-Elong		Online Travel	O2O	73.93	6.87	5431	194.83	23.18	52.56	5.35	5431	167.91	16.01	25.19	1.94	5431	27.68	8.12	22.05	21.61	5431	23.06	10.33	10.26	9.63	5431	22.57	6.4
55	Koolearn		Online Education	O2O	4.85	0.81	2813	16.87	1.81	3.29	0.9	2813	14.21	1.05	4.46	0.92	2813	13.34	1.43	3.27	0.69	2813	11.48	1.03	3.34	0.6	2813	9.42	1.09
56	Maoyan		Online Ticket	O2O	42.68	4.59	1194	113.51	16.1	37.55	1.38	1194	90.76	13.99	25.48	0.76	1194	90.39	8.06	13.78	5.08	1194	15.68	4.9	5.97	12.97	1194	6.38	2.98
57	Youdao		Online Education	O2O	13.05	6.01	1699	20.86	9.34	7.32	2.09	1699	5.44	5.15	5.02	1.5	1699	6.39	3.27	3.53	0.83	1699	6.2	2.2	4.56	1.64	1699	1.62	2.94
58	So-Young		Online Medical Beauty	O2O	11.52	1.77	1218	32.3	1.99	6.17	0.51	1218	13.41	0.92	2.59	0.17	1218	12.55	0.15	1.61	0.15	1218	5.68	0.45	0.49	0.81	1218	1.5	0.25
59	Fangdd		Online Accommodation	O2O	6.56	0.15	1676	43.72	5.35	22.82	1.04	1676	32.83	18.06	10.33	0.38	1676	28.79	8.11	17.99	0.006	1676	28.44	14.17	14.76	3.32	1676	10.33	12.47
60	Q & K			O2O	12.34	4.98	775	18	23.05	8.98	3.73	775	20.35	9.59	8.9	5	775	17.81	8.98	5.93	3.24	775	11.34	6.02	5.23	2.45	775	10.87	5.48
61	Qeeka		internet home decoration	O2O	7.71	0.51	976	20.36	2.62	6.46	7.45	976	19	2.64	4.79	8.56	976	12.2	1.12	3.01	4.1	976	13.73	1.76	1.41	3.48	976	14.57	0.54
62	Tuniu		Online Travel	O2O	22.81	7.29	6188	65.97	12	22.4	1.99	6188	65.57	10.65	21.92	7.71	6188	66.58	10.24	105.31	24.22	6188	91.72	98.92	76.71	14.66	6188	71.86	73.09
63	Leju		Online Accommodation	O2O	6.93	0.11	2312	5.24	0.68	4.62	0.13	2312	4.17	0.73	3.63	1.62	2312	4.39	0.74	5.6	0.12	2312	5.76	0.57	5.76	0.35	2312	6.27	0.6
64	Soufun			O2O	2.2	0.1	3359	18.13	0.28	2.4	1.15	3359	18.24	0.46	3.95	0.22	3359	20	1.64	9.16	1.7	3359	16.15	6.87	8.62	0.15	3359	22.92	5.55
65	51Talk		Online Education	O2O	14.78	1.04	2193	14.02	4.4	11.46	4.17	2193	10.1	4.11	8.48	5.81	2193	7.84	3.14	4.18	5.15	2193	7.76	1.47	1.55	3.27	2193	2.92	0.6

## Sheet: Negative transformation
No	Companies Name	Area	Industries	Types	Net profits
					2015	2019	2018	2017	2016
1	Jingdong	Retail	Comprehensive	B2C	91.18	118.9	28.01	1171.8	34.14
2	Pinduoduo				2.92	69.68	102.17	5.25	2.08
3	Xiaomi		3C		75.81	101.03	134.78	438.26	5.53
4	Three squirrels		Food		10.77	2.39	3.04	3.02	0.13
5	Lexin		Finance		3.1	22.95	19.77	2.4	1.18
6	Gome		Comprehensive		9.36	29.69	54.94	11.28	0.54
7	Qudian		Finance		2.33	32.64	24.91	21.64	5.77
8	Yunji		Membership		0.25	0.48	0.06	0.82	1.06
9	Weimob		Service		0.89	3.11	10.91	0.03	0.81
10	Youzan				1.61	9.16	7.26	1.35	2.29
11	Ruhnn		Internet Celebrity		0.014	0.064	0.25	0.0043	0.013
12	111.com		Medicine		3.63	5.02	0.42	2.49	1.23
13	Babytree		Infant & Mon		2.86	4.94	5.26	9.11	9.35
14	Mogu		Fashion		9.39	20.82	3.45	5.84	1.71
15	Jumei				1.35	1.18	6.73	0.37	1.5
16	Secoo		Luxury		2.22	1.62	1.56	1.33	0.45
17	Tuanche		Motormobile		0.87	2.51	0.79	0.91	0.58
18	Shanghai Ganglian	Industry	Steel	B2B	4.48	3.28	2.15	0.67	0.3
19	United Information	Cross border e-commerce	Export		0.009	0.488	0.153	0.983	0.91
20	Guanfu	Industry	Plastify		1.91	6.7	27.66	2.78	2.48
21	Molbase				1.14	1.33	2.55	0.88	1.08
22	HC Group		Comprehensive		0.23	4.6	2.77	3.17	3.01
23	Europol				1.7	0.53	41.66	2.38	2.61
24	LightInTheBox	Cross border e-commerce	Export		0.39	0.0778	4.172	0.665	0.087
25	DX.com				0.582	1.48	0.275	0.339	0.197
26	Meituan	Life Service	Comprehensive	P2C	105.19	22.36	1154.93	189.88	57.95
27	Ctrip		Online Travel		23.99	69.98	10.96	21.74	16.24
28	Alibaba Health		Online Medicine		1.04	0.08	0.9	0.9	1.06
29	58.com		Life Information		16.49	84.45	21.29	13.98	7.73
30	Luckin		Catering takeout		0.56	16.19	9.5	4.65	1.32
31	Ping An Health Cloud		Online Medicine		3.24	7.47	9.13	10.02	7.58
32	51job		Internet Recruitment		6.18	5.26	12.44	3.73	5.65
33	Genshuixue		Online Education		0.87	0.197	0.033	0.04	0.036
34	Alibaba Picture		Internet Film and TV		4.66	3.96	1.54	10.52	9.76
35	Tongcheng-Elong		Online Travel		9.63	6.87	5.35	1.94	21.61
36	Koolearn		Online Education		0.6	0.81	0.9	0.92	0.69
37	Maoyan		Online Ticket		12.97	4.59	1.38	0.76	5.08
38	Youdao		Online Education		1.64	6.01	2.09	1.5	0.83
39	So-Young		Online Medical Beauty		0.81	1.77	0.51	0.17	0.15
40	Fangdd		Online Accommodation		3.32	0.15	1.04	0.38	0.006
41	Q & K				2.45	4.98	3.73	5	3.24
42	Qeeka		Internet Home Decoration		3.48	0.51	7.45	8.56	4.1
43	Tuniu		Online Travel		14.66	7.29	1.99	7.71	24.22
44	Leju		Online Accommodation		0.35	0.11	0.13	1.62	0.12
45	Soufun				0.15	0.1	1.15	0.22	1.7
46	51Talk		Online Education		3.27	1.04	4.17	5.81	5.15

## Sheet: Environmental factors
No.	Companies Name	Years of Incorporation	Ownership Concentration	Equity Restriction Ratio	Regional Internet Development Level	Degree of Regional Opening Up
1	Alibaba	21	25.9	68.7	58.71	49.4
2	Jingdong	5	20.14	23.3	76.78	81
3	Pinduoduo	14	17.8	18.8	76.78	81
4	Xiaomi Group	5	50.7	13.7	64.94	89
5	Sunning	10	31.4	82.5	76.78	81
6	Vipshop	21	19.3	16.5	64.94	89
7	Nanji	5	37.77	11.2	76.78	81
8	Three squirrels	11	20.96	21	56.68	43.5
9	Lexin	9	27.9	25.8	76.78	81
10	Baozun	10	12.7	17.2	62.21	66.3
11	Onechance	3	30.53	12.7	47.61	31.3
12	Gome	6	41.27	59.7	64.94	89
13	Qudian	20	35	13.2	64.94	89
14	Bear	6	46.1	40.8	76.78	81
15	Zhidemai	6	50.65	61.9	76.78	81
16	Yunji	22	24.94	56.3	64.94	89
17	Weimob	4	14.62	27	56.68	43.5
18	Youzan	8	12.24	11.1	43.34	12.8
19	Ellassay	7	36.6	14.2	62.21	66.3
20	Ruhnn	2	53.28	36.4	76.78	81
21	Yujiahui	3	24.61	21.9	76.78	81
22	111.com	7	32.4	91.4	64.94	89
23	Babytree	2	38.7	72.1	58.71	49.4
24	Secoo	15	25.51	97.1	76.78	81
25	Jumei	10	26.25	37.5	64.94	89
26	Secoo	9	11.25	10.9	62.21	66.3
27	Tuanche	6	27.5	72	58.71	49.4
28	Shanghai Ganglian	18	19.91	17.2	76.78	81
29	GlobalTop	4	21.6	10	47.61	31.3
30	United Information	6	20.6	24.9	76.78	81
31	Lianluo Interactive	6	9.75	16.4	58.71	49.4
32	Zall Smart	14	44.42	63.9	62.21	66.3
33	Tianze Information	10	56.09	19.9	45.04	8.6
34	Guanfu	7	43.3	94	62.21	66.3
35	Netsun	10	6.7	23.9	76.78	81
36	Focus	5	45	78.7	58.71	49.4
37	Huading	2	14.22	126	64.94	89
38	Molbase	21	9.31	97.2	58.71	49.4
39	Guangbo	20	23.54	16.4	56.68	43.5
40	HC Group	18	9.31	32.7	47.61	31.3
41	Cogobuy	20	46.97	18	58.71	49.4
42	Europol	21	60.22	9.68	62.21	66.3
43	LightIn TheBox	24	3.93	53.2	56.68	43.5
44	DX.COM	19	58.31	71.5	58.71	49.4
45	Meituan	18	34.43	60.9	58.71	49.4
46	Ctrip	8	9.64	19.6	22.3	10.9
47	Alibaba Health	5	46	40	64.94	89
48	58.com	2	100	10	64.94	89
49	Luckin	8	76.7	3.39	64.94	89
50	Ping An Health Cloud	6	25.18	14.3	64.94	89
51	51job	2	24.13	17.9	76.78	81
52	Genshuixue	13	22.54	12.4	58.71	49.4
53	Alibaba Picture	20	20.55	10.9	76.78	81
54	Tongcheng-Elong	14	27.2	11.9	56.68	43.5
55	Koolearn	9	90	11.1	76.78	81
56	Maoyan	7	80	25	76.78	81
57	Youdao	21	80	25	76.78	81
58	So-Young	9	51	96	58.71	49.4
59	Fangdd	10	90.04	11.1	76.78	81
60	Q & K	8	45.55	28.4	62.21	66.3			d
61	Qeeka	9	73.75	35.6	76.78	81
62	Tuniu	15	47.16	10.6	62.21	66.3
63	Leju	8	92.66	6.45	76.78	81
64	Soufun	12	26.4	26.3	62.21	66.3
65	51Talk	20	28.79	32.8	62.21	66.3
							2017
							2016
							2015

## Sheet: crste vrste scale before&after
2019
No.	DMU	type	crste		vrste		scale		return of scale			Type	crste			vrste			scale
			before	after	before	after	before	after	before	after			before	after	IMP PER	before	after	IMP PER	before	after	IMP PER
1	Alibaba	B2C	0.492	0.492	1	1	0.492	0.492	drs	drs		B2C	0.721	0.868	0.2038	0.85	1	0.1767	0.855	0.869	0.0155
2	Jingdong		0.82	0.82	1	1	0.82	0.82	drs	drs		B2B	0.782	0.903	0.1545	0.835	0.993	0.1889	0.938	0.948	0.01
3	Pinduoduo		0.711	0.711	1	1	0.711	0.711	drs	drs		O2O	0.574	0.872	0.518	0.675	0.998	0.4788	0.872	0.874	0.0017
4	Xiaomi		0.722	0.722	1	1	0.722	0.722	drs	drs		MEAN	0.689	0.872	0.2656	0.786	0.998	0.2697	0.886	0.874	-0.0135
5	Sunning		0.67	0.67	1	1	0.67	0.67	drs	drs
6	Vipshop		0.809	0.809	1	1	0.809	0.809	drs	drs
7	Nanji		0.891	0.983	0.904	1	0.986	0.983	irs	irs
8	Three squirrels		0.896	0.995	0.933	1	0.96	0.995	drs	drs
9	Lexin		0.673	0.975	0.754	1	0.893	0.975	drs	drs
10	Baozun		0.818	0.994	0.895	1	0.913	0.994	drs	drs
11	Onechance		0.741	0.99	0.757	1	0.98	0.99	drs	irs
12	Gome		0.547	0.703	0.799	1	0.684	0.703	drs	drs
13	Qudian		1	1	1	1	1	1	-	-
14	Bear		0.676	0.943	0.733	1	0.923	0.943	drs	drs
15	Zhidemai		0.731	0.807	0.789	0.991	0.926	0.814	irs	irs
16	Yunji		0.856	0.999	0.863	1	0.992	0.999	drs	drs
17	Weimob		0.473	1	0.559	1	0.846	1	drs	-
18	Youzan		0.305	0.856	0.329	1	0.927	0.856	drs	irs
19	Ellassay		0.721	0.997	0.845	1	0.854	0.997	drs	drs
20	Ruhnn		0.432	0.478	0.614	1	0.703	0.478	irs	irs
21	Yujiahui		0.866	0.999	0.868	1	0.997	0.999	drs	drs
22	111.com		0.804	0.995	0.881	1	0.913	0.995	drs	drs
23	Babytree		0.525	0.525	1	1	0.525	0.525	irs	irs
24	Secoo		1	1	1	1	1	1	-	-
25	Mogu		0.571	0.986	0.591	1	0.966	0.986	drs	drs
26	Jumei		0.727	0.998	0.728	1	0.998	0.998	drs	irs
27	Tuanche		1	1	1	1	1	1	-	-
MEAN			0.72137	0.868407	0.846	0.999667	0.85963	0.868667
28	Shanghai Ganglian	B2B	1	1	1	1	1	1	-	-
29	GlobalTop		0.971	0.971	1	1	0.971	0.971	drs	drs
30	United Information		0.876	0.876	0.877	0.877	1	1	-	-
31	Lianluo Interactive		1	1	1	1	1	1	-	-
32	Zall Smart		0.977	0.999	0.978	1	0.999	0.999	irs	irs
33	Tianze Information		0.59	1	0.61	1	0.967	1	drs	-
34	Guanfu		0.827	0.996	0.828	1	0.999	0.996	irs	irs
35	Netsun		0.309	0.469	0.356	1	0.869	0.469	irs	irs
36	Focus		0.536	0.801	0.537	1	0.998	0.801	irs	irs
37	Huading		0.745	0.972	0.804	1	0.927	0.972	drs	drs
38	Molbase		1	1	1	1	1	1	-	-
39	Guangbo		0.613	0.997	0.626	1	0.979	0.997	drs	drs
40	HC Group		0.746	0.987	0.759	1	0.983	0.987	drs	drs
41	Cogobuy		0.721	0.918	0.763	1	0.945	0.918	irs	irs
42	Europol		0.358	0.358	1	1	0.358	0.358	irs	irs
43	LightIn TheBox		1	1	1	1	1	1	-	-
44	DX.COM		1	1	1	1	1	1	-	-
MEAN			0.780529	0.902588	0.831647	0.992765	0.940882	0.909882
45	Meituan	O2O	0.559	0.569	0.996	1	0.561	0.569	drs	drs
46	Ctrip		0.491	0.491	1	1	0.491	0.491	drs	drs
47	Alibaba Health		1	1	1	1	1	1	-	-
48	58.com		0.999	0.999	1	1	0.999	0.999	drs	drs
49	Luckin		0.471	0.999	0.615	1	0.766	0.999	drs	drs
50	Ping An Health Cloud		0.432	0.983	0.463	1	0.934	0.983	drs	drs
51	51job		0.435	1	0.498	1	0.874	1	drs	-
52	Genshuixue		0.273	0.68	0.278	1	0.982	0.68	drs	irs
53	Alibaba Picture		0.254	0.712	0.262	1	0.967	0.712	irs	irs
54	Tongcheng-Elong		0.572	1	0.663	1	0.863	1	drs	-
55	Koolearn		0.342	0.619	0.368	1	0.928	0.619	drs	irs
56	Maoyan		0.549	0.964	0.549	1	1	0.964	-	irs
57	Youdao		0.676	0.989	0.755	1	0.896	0.989	drs	drs
58	So-Young		0.639	0.69	0.84	1	0.761	0.691	irs	irs
59	Fangdd		0.219	0.657	0.22	1	0.995	0.657	irs	irs
60	Q & K		0.581	1	0.633	1	0.916	1	drs	-
61	Qeeka		0.53	0.747	0.555	1	0.955	0.747	irs	irs
62	Tuniu		0.412	0.986	0.537	1	0.768	0.986	drs	drs
63	Leju		1	1	1	1	1	1	-	-
64	Soufun		0.774	0.774	1	1	0.774	0.774	irs	irs
65	51Talk		0.855	1	0.894	1	0.957	1	drs	-
MEAN			0.574429	0.872	0.672667	0.998	0.875571	0.874
TOTAL MEAN			0.689	0.872	0.786	0.998	0.886	0.874

## Sheet: SFA result
variables	Number of staff	Total assents	Operating cost
	coef.	coef.	coef.
constant( )	-362.76*** （-221.31）	380.44*** (196.19)	597.32*** (462.77)
years of incorporation( )	112.13***（217.43）	-471.31*** (-342.18)	17.54*** (111.33)
ownership concentration( )	-92.11*** （-200.76）	12.53*** (96.82)	464.98*** (804.64)
equity restriction ratio( )	9.26***（46.58）	3.83***(102.33)	10.14***(58.83)
internet development index( )	60.33*** （22.31）	-582.43*** (-298.96)	-154.56*** (-128.38)
regional openness level( )	1.32***（6.56）	2.30***(1.53)	3.61***(4.89)
	877299.00*** (877299.00)	33719.00*** (33719.00)	58051.00*** (58051.00)
	1.00*** (84351300.00)	1.00*** (83668.66)	1.00*** (576.22)
log likelihood function	-760.46	-579.71	-522.53

## Sheet: DEA-Malquist result
									year	effch	techch	pech	sech	tfpch
No.	DMU	type	effch	techch	pech	sech	tfpch		2015-2016	1.159	0.833	1.056	1.098	0.966
1	Weimob	B2C	1.206	1.144	1.156	1.043	1.38		2016-2017	0.949	0.983	0.991	0.957	0.932
2	Tuanche		1	1.108	1	1	1.108		2017-2018	1.009	0.939	1.018	0.991	0.947
3	Bear		1.037	1.044	1.071	0.968	1.082		2018-2019	1.005	1.005	1.003	1.002	1.011
4	Jumei		1.15	0.925	1.137	1.012	1.064		mean	1.028	0.937	1.017	1.011	0.963
5	Gome		1.124	0.93	1.046	1.075	1.045
6	Youzan		1.032	1.005	1.026	1.005	1.037
7	Zhidemai		1.024	0.976	1.061	0.965	1
8	Onechance		1.011	0.988	1.001	1.01	0.999
9	Three squirrels		0.999	1.001	1.012	0.987	0.999
10	Alibaba		1.18	0.842	1	1.18	0.994
11	Sunning		1.083	0.914	1	1.083	0.991
12	Vipshop		1.05	0.94	1	1.05	0.987
13	Yunji		1.027	0.944	1.026	1	0.969
14	Yujiahui		1.037	0.931	1.036	1.001	0.965
15	Secoo		1.049	0.917	1.047	1.002	0.962
16	Baozun		0.989	0.935	0.985	1.004	0.925
17	Jingdong		1.002	0.919	1	1.002	0.921
18	Babytree		1.093	0.838	0.988	1.107	0.916			effch	techch	pech	sech	tfpch
19	111.com		0.937	0.949	0.912	1.027	0.889		B2C	1.01404	0.937926	1.007	1.00867	0.950926
20	Nanji		1.029	0.861	1.026	1.004	0.886		B2B	1.02124	0.917294	1.00324	1.01818	0.935529
21	Xiaomi Group		1.053	0.84	1	1.053	0.884		O2O	1.028	0.937	1.107	1.011	0.963
22	Ruhnn		0.972	0.901	0.976	0.996	0.876		MEAN	1.028	0.941	1.018	1.011	0.967
23	Lexin		0.958	0.895	0.937	1.022	0.857
24	Ellassay		0.729	1.156	1.13	0.645	0.842
25	Mogu		1	0.794	1	1	0.794
26	Pinduoduo		0.779	0.919	0.772	1.01	0.716
27	Qudian		0.829	0.708	0.844	0.983	0.587
	MEAN		1.01404	0.937926	1.007	1.00867	0.950926
28	Europol	B2B	1.293	0.92	1	1.293	1.19
29	LightIn TheBox		1	1.072	1	1	1.072
30	Netsun		1.207	0.869	1.212	0.996	1.049
31	DX.COM		1	1.015	1	1	1.015
32	Guangbo		1.008	0.99	1.005	1.002	0.997
33	Cogobuy		1.085	0.909	1.07	1.014	0.986
34	United Information		0.997	0.983	1.012	0.985	0.98
35	HC Group		1.076	0.907	1.067	1.008	0.976
36	Molbase		1	0.932	1	1	0.932
37	Zall Smart		1.007	0.899	1.008	1	0.906
38	Lianluo Interactive		0.953	0.922	0.955	0.997	0.878
39	Focus		1.01	0.881	1.015	0.996	0.876
40	Guanfu		0.975	0.89	0.98	0.995	0.868
41	Shanghai Ganglian		1	0.826	1	1	0.826
42	Huading		0.883	0.923	0.855	1.033	0.815
43	Tianze Information		0.867	0.889	0.876	0.99	0.771
44	GlobalTop		1	0.767	1	1	0.767
	MEAN		1.02124	0.917294	1.00324	1.01818	0.935529
45	Luckin	O2O	1.207	1.247	1.129	1.069	1.505
46	Genshuixue		1.253	1.128	1.27	0.986	1.414
47	Fangdd		1.379	0.901	1.378	1.001	1.242
48	Meituan		1.157	1.015	1.001	1.155	1.174
49	Qeeka		1.172	1	1.159	1.011	1.172
50	Youdao		1.064	1.043	1.061	1.003	1.11
51	51Talk		1.04	1.055	1.028	1.011	1.097
52	Maoyan		1.161	0.938	1.161	1	1.089
53	Tuniu		1.152	0.909	1.101	1.047	1.047
54	Koolearn		1.064	0.95	1.073	0.992	1.011
55	Ping An Health Cloud		1.064	0.944	1.11	0.958	1.004
56	51job		1.123	0.866	1.174	0.956	0.973
57	Leju		1	0.971	1	1	0.971
58	Q & K		0.985	0.985	0.972	1.013	0.969
59	So-Young		0.979	0.98	0.922	1.062	0.959
60	58.com		1	0.944	1	1	0.944
61	Tongcheng-Elong		0.973	0.953	1.022	0.953	0.928
62	Soufun		0.904	0.959	0.852	1.062	0.867
63	Ctrip		1.017	0.846	0.967	1.052	0.861
64	Alibaba Picture		1.125	0.755	1.117	1.007	0.85
65	Alibaba Health		0.687	0.927	0.69	0.997	0.637
	MEAN		1.028	0.937	1.107	1.011	0.963
TOTAL MEAN			1.028	0.941	1.018	1.011	0.967
